# Supplementary material for: Experimental Hybrids of the Triatoma brasiliensis Species Complex Show Higher Susceptibility to the Trypanosoma cruzi Infection Than Their Parentals
Source: Microorganisms. 2023 Nov 24;11(12):2850. doi: 10.3390/microorganisms11122850 (PMC10745812; doi:10.3390/microorganisms11122850)
Supplement: Supplementary file 1 [file microorganisms-11-02850-s001.zip]

Archive with 1 entries (1 files):
- microorganisms-2685243-supplementary.pdf
